# Supplementary material for: α-Synuclein Fibrils as Penrose Machines: A Chameleon in the Gear
Source: Biomolecules. 2022 Mar 24;12(4):494. doi: 10.3390/biom12040494 (PMC9029340; doi:10.3390/biom12040494)
Supplement: Supplementary file 1 [file biomolecules-12-00494-s001.zip]

Archive with 2 entries (2 files):
- biomolecules-1628145-supplementary S1.pdf
- LS Penrose (1958) Automatic Mechanical Self Replication ú¿Supplementary video S1).mp4
